# Supplementary material for: A systematic review of the association of diet quality with the mental health of university students: implications in health education practice
Source: Health Educ Res. 2022 Nov 28;38(1):28–68. doi: 10.1093/her/cyac035 (PMC9853940; doi:10.1093/her/cyac035)
Supplement: cyac035_Supp [file cyac035_supp.zip]

Archive with 1 entries (1 files):
- (d) Online Supplementary materials.doc
